# Supplementary material for: Cystatin C Deficiency Increases LPS-Induced Sepsis and NLRP3 Inflammasome Activation in Mice
Source: Cells. 2021 Aug 12;10(8):2071. doi: 10.3390/cells10082071 (PMC8391971; doi:10.3390/cells10082071)
Supplement: Supplementary file 1 [file cells-10-02071-s001.zip]

Archive with 1 entries (1 files):
- cells-1295223-supplementary.pdf
